# Supplementary material for: The polyHIS Tract of Yeast AMPK Coordinates Carbon Metabolism with Iron Availability
Source: Int J Mol Sci. 2023 Jan 10;24(2):1368. doi: 10.3390/ijms24021368 (PMC9863760; doi:10.3390/ijms24021368)
Supplement: Supplementary file 1 [file ijms-24-01368-s001.zip]

Archive with 6 entries (5 files):
- NEW SUPPLEMENTARY/
- NEW SUPPLEMENTARY/Figure S1.tif
- NEW SUPPLEMENTARY/Figure S2.tif
- NEW SUPPLEMENTARY/Figure S3.tif
- NEW SUPPLEMENTARY/Figure S4.tif
- NEW SUPPLEMENTARY/Supplemental Figure Legends.docx
